# Supplementary material for: High-resolution characterization of sequence signatures due to non-random cleavage of cell-free DNA
Source: BMC Med Genomics. 2015 Jun 17;8:29. doi: 10.1186/s12920-015-0107-z (PMC4469119; doi:10.1186/s12920-015-0107-z)
Supplement: Additional file 4: Table S1. — Estimated parameter values from the 3-component Gaussian mixture model. The model is fitted to the autosomal fragment lengths calculated in the genome-wide context and in each chromosome separately. [file 12920_2015_107_MOESM4_ESM.xls]

## Sheet: Table S1.csv
sample	chr	component 1			component 2			component 3
		π1	μ1	σ1	π2	μ2	σ2	π3	μ3	σ3
I1_M_plasma	1	0.882	169.078	23.576	0.107	340.404	35.247	0.011	506.691	43.752
	2	0.886	169.369	23.572	0.104	342.136	35.557	0.01	511.824	41.452
	3	0.886	169.362	23.498	0.104	342.037	35.468	0.01	510.911	42.37
	4	0.889	169.592	23.556	0.102	343.827	35.795	0.009	514.793	40.964
	5	0.888	169.516	23.489	0.103	342.784	35.597	0.01	512.829	41.797
	6	0.886	169.403	23.517	0.104	342.16	35.626	0.01	511.558	42.043
	7	0.886	169.314	23.612	0.104	342.058	35.587	0.01	511.375	41.637
	8	0.888	169.544	23.605	0.102	343.104	35.854	0.01	512.731	41.956
	9	0.885	169.295	23.552	0.105	341.492	35.468	0.01	509.282	42.748
	10	0.882	169.108	23.869	0.107	341.353	35.7	0.011	509.001	42.555
	11	0.886	169.284	23.649	0.104	341.696	35.596	0.01	509.065	43.212
	12	0.885	169.182	23.584	0.105	341.24	35.485	0.01	508.715	42.982
	13	0.887	169.554	23.376	0.103	342.96	35.413	0.01	513.95	40.934
	14	0.885	169.26	23.543	0.105	341.493	35.498	0.01	509.597	42.568
	15	0.882	169.147	23.562	0.107	340.519	35.208	0.011	506.865	43.337
	16	0.879	168.728	23.972	0.109	339.957	35.176	0.012	504.325	44.197
	17	0.876	168.312	23.801	0.111	337.404	34.477	0.013	498.69	45.379
	18	0.89	169.605	23.597	0.101	343.674	35.825	0.009	515.143	40.399
	19	0.87	167.36	24.289	0.115	335.443	34.262	0.015	499.446	43.878
	20	0.885	169.043	23.725	0.105	340.562	35.291	0.011	505.774	43.769
	21	0.885	169.231	23.527	0.105	341.549	35.477	0.01	510.182	42.233
	22	0.877	168.362	23.855	0.111	337.091	34.489	0.013	497.231	45.778
	X	0.891	170.49	23.058	0.1	345.643	35.162	0.009	518.205	39.635
	Y	0.895	162.128	27.069	0.094	328.053	40.021	0.011	487.854	52.335
	genome-wide	0.884	169.121	23.655	0.106	341.051	35.433	0.0106	508.227	42.987
G1_M_plasma	1	0.9	166.71	23.03	0.092	336.808	35.332	0.008	490.513	42.034
	2	0.904	166.921	23.118	0.088	338.81	35.821	0.008	497.229	40.394
	3	0.904	166.872	23.072	0.088	338.575	35.733	0.008	494.707	42.085
	4	0.908	166.947	23.295	0.085	340.621	36.187	0.007	498.455	41.78
	5	0.907	167.001	23.097	0.086	339.488	35.915	0.007	496.505	41.728
	6	0.904	166.903	23.111	0.088	338.729	35.813	0.007	494.784	42.065
	7	0.904	166.868	23.156	0.088	338.626	35.824	0.008	495.17	41.45
	8	0.906	166.998	23.2	0.086	339.611	36.281	0.007	495.316	42.802
	9	0.903	166.894	23.048	0.089	338.045	35.494	0.008	492.666	41.824
	10	0.901	166.744	23.281	0.091	337.857	35.753	0.008	492.921	42.101
	11	0.904	166.839	23.128	0.089	337.944	35.831	0.008	491.097	43.102
	12	0.903	166.757	23.098	0.089	337.719	35.663	0.008	491.632	42.88
	13	0.908	166.893	23.09	0.086	339.631	35.756	0.007	498.026	41.248
	14	0.903	166.806	23.079	0.089	337.837	35.561	0.008	491.782	42.697
	15	0.9	166.795	23.007	0.092	337.117	35.351	0.008	490.987	41.953
	16	0.896	166.468	23.284	0.094	336.049	35.118	0.009	486.396	43.496
	17	0.892	166.149	23.079	0.098	333.566	34.283	0.01	481.964	43.588
	18	0.908	167.063	23.206	0.085	340.331	36.18	0.007	499.462	40.158
	19	0.886	165.329	23.516	0.101	331.737	34.02	0.012	485.966	41.609
	20	0.901	166.736	23.071	0.091	336.753	35.37	0.008	488.281	42.787
	21	0.903	166.738	23.059	0.089	337.819	35.498	0.008	492.542	42.367
	22	0.891	166.292	22.949	0.099	333.067	34.086	0.01	480.686	42.713
	X	0.911	167.459	22.974	0.083	342.091	35.777	0.006	501.975	40.346
	Y	0.902	161.626	26.081	0.087	326.019	40.085	0.011	476.594	52.35
	genome-wide	0.902	166.716	23.135	0.0902	337.46	35.562	0.008	491.561	42.388
